# Supplementary material for: Lung Nodule Evaluation Using Robotic-Assisted Bronchoscopy at a Veteran’s Affairs Hospital
Source: J Clin Med. 2021 Aug 19;10(16):3671. doi: 10.3390/jcm10163671 (PMC8397153; doi:10.3390/jcm10163671)
Supplement: Supplementary file 1 [file jcm-10-03671-s001.zip]

Archive with 8 entries (8 files):
- Figure 1.TIF
- Figure S1.jpg
- Figure S2.jpg
- Figure S3.TIF
- Figure S4.TIF
- Figure S5.TIF
- Figure S6.TIF
- Figure S7.TIF
